# Supplementary material for: Impact of a Moving Noise Masker on Speech Perception in Cochlear Implant Users
Source: PLoS One. 2015 May 13;10(5):e0126133. doi: 10.1371/journal.pone.0126133 (PMC4430230; doi:10.1371/journal.pone.0126133)
Supplement: S1 Table — (XLS) [file pone.0126133.s001.xls]

## Sheet: Tabelle1
	Continuous noise [dB SNR]		Modulated noise [dB SNR]
Subject	S0N0	S0Nmove	S0N0	S0Nmove
NH1	-8.1	-15.7	-15.3	-22.6
NH2	-6.6	-10.7	-16.5	-17.1
NH3	-7.6	-9.1	-16.2	-13.7
NH4	-6.4	-11.4	-13.2	-17.9
NH5	-9.0	-13.0	-17.4	-19.6
NH6	-8.8	-12.0	-20.0	-19.4
NH7	-7.1	-9.6	-17.8	-19.7
NH8	-6.3	-10.5	-16.4	-18.3
NH9	-7.2	-11.6	-15.2	-17.9
NH10	-6.4	-7.4	-12.11	-10.0
NH11	-8.2	-11.8	-18.2	-21.7
NH12	-6.3	-9.2	-14.0	-15.5
Mean	-7.3	-11.0	-16.0	-17.8
SD	1.0	2.1	2.2	3.4
